# Supplementary material for: Management of Bilateral Quadriceps Tendon Ruptures Post Total Knee Arthroplasty by Kesler Technique Using Fiber Tape
Source: Healthcare (Basel). 2023 Feb 21;11(5):631. doi: 10.3390/healthcare11050631 (PMC10000759; doi:10.3390/healthcare11050631)
Supplement: Supplementary file 1 [file healthcare-11-00631-s001.zip]

Archive with 1 entries (1 files):
- healthcare-2145121-supplementary.mp4
